# Supplementary material for: Thiolated Chitosan Conjugated Liposomes for Oral Delivery of Selenium Nanoparticles
Source: Pharmaceutics. 2022 Apr 6;14(4):803. doi: 10.3390/pharmaceutics14040803 (PMC9032237; doi:10.3390/pharmaceutics14040803)
Supplement: Supplementary file 1 [file pharmaceutics-14-00803-s001.zip]

Archive with 1 entries (1 files):
- pharmaceutics-1660009-supplementary.pdf
